# Supplementary material for: Metabolomic Diversity of Human Milk Cells over the Course of Lactation—A Preliminary Study
Source: Nutrients. 2023 Feb 22;15(5):1100. doi: 10.3390/nu15051100 (PMC10005050; doi:10.3390/nu15051100)
Supplement: Supplementary file 1 [file nutrients-15-01100-s001.zip]

Archive with 1 entries (1 files):
- nutrients-2182153-supplementary.pdf
